# Supplementary material for: Determination of Fungi and Multi-Class Mycotoxins in Camelia sinensis and Herbal Teas and Dietary Exposure Assessment
Source: Toxins (Basel). 2020 Aug 29;12(9):555. doi: 10.3390/toxins12090555 (PMC7551389; doi:10.3390/toxins12090555)
Supplement: Supplementary file 1 [file toxins-12-00555-s001.zip]

Archive with 1 entries (1 files):
- Supplementary  Table S1.xlsx
