# Supplementary material for: Determination of Fungi and Multi-Class Mycotoxins in Camelia sinensis and Herbal Teas and Dietary Exposure Assessment
Source: Toxins (Basel). 2020 Aug 29;12(9):555. doi: 10.3390/toxins12090555 (PMC7551389; doi:10.3390/toxins12090555)
Supplement: Supplementary file 1 [file toxins-12-00555-s001.zip › Supplementary Table S1.xlsx]

## Sheet: Visi paraugi
Table S1. Mycotoxin contaminations in the analysed tea samples.
No	Tea type	Country (harvest)	Country (producer)	Weight or count of tea-bags weight per sample (g)	Packaging	Commentaries	Determined mycotoxins (µg kg-1)
							DON	15-AcDON	3-AcDON	D3G	HT-2	T-2	ENN A	ENN A1	ENN B	ENN B1	AFB1	AFB2	AFG1	AFG2	STC	OTA	OTB	ALT	ATX I	ZEN
1	Green tea	China	China	30	Loose-leaf	Green tea, Jasmine flower	<1.55	<5.77	<4.23	<1.90	<1.22	<1.22	<0.04	<0.03	<0.05	<0.08	1.03	0.43	1	0.69	1.23	2.02	<0.04	<0.30	<0.13	<0.69
2	Green tea	Japan	Japan	30	Loose-leaf	Gyokuro Hikari	<1.55	<5.77	<4.23	<1.90	<1.22	<1.22	<0.04	<0.03	<0.05	<0.08	<0.05	<0.07	<0.05	<0.08	<0.08	<0.07	<0.04	<0.30	<0.13	<0.69
3	Green tea	Japan	Japan	30	Loose-leaf	Sencha Uji Bio	126.46	359.72	614.96	345.13	<1.22	<1.22	<0.04	<0.03	<0.05	<0.08	<0.05	<0.07	<0.05	<0.08	<0.08	<0.07	<0.04	<0.30	<0.13	<0.69
4	Green tea	China	China	30	Loose-leaf	Lung Ching	<1.55	<5.77	<4.23	<1.90	<1.22	<1.22	<0.04	<0.03	<0.05	<0.08	<0.05	<0.07	<0.05	<0.08	<0.08	<0.07	<0.04	<0.30	<0.13	<0.69
5	Green tea (Jasmine)	China	China	30	Loose-leaf	Jasmine Mao Jian Bio, Jasmine flower	859.53	838.61	1387.59	<1.90	<1.22	<1.22	<0.04	<0.03	9.62	25.15	<0.05	<0.07	<0.05	<0.08	<0.08	<0.07	<0.04	<0.30	<0.13	<0.69
6	Green tea (Jasmine)	China	China	30	Loose-leaf	Milk Mao Feng , Jasmine flower	300.09	338.16	686.1	263.73	<1.22	<1.22	<0.04	<0.03	<0.05	<0.08	1.08	0.38	0.86	0.62	<0.08	<0.07	<0.04	1.68	<0.13	<0.69
7	Green tea	Japan	Japan	30	Loose-leaf	Bancha Bio	131.46	58.51	213.71	<1.90	<1.22	<1.22	<0.04	4.33	18.69	47.48	<0.05	<0.07	<0.05	<0.08	1.81	<0.07	<0.04	<0.30	<0.13	<0.69
8	Green tea	China	Germany	30	Loose-leaf	green tea Guangxi, Oolong tea, white tea Ya Bao, sugar coated pineapple, natural flavouring, pieces of a passion fruit	<1.55	<5.77	<4.23	<1.90	<1.22	<1.22	<0.04	<0.03	<0.05	<0.08	<0.05	<0.07	<0.05	<0.08	<0.08	1.08	2.49	<0.30	<0.13	<0.69
9	Green tea	China	China	30	Loose-leaf	Green tea Bio, Jasmine flower	<1.55	<5.77	<4.23	<1.90	<1.22	<1.22	<0.04	<0.03	<0.05	<0.08	<0.05	<0.07	<0.05	<0.08	<0.08	<0.07	<0.04	<0.30	<0.13	<0.69
10	Green tea	China	China	30	Loose-leaf	Gunpowder Temple of Heaven	313.77	541.72	952.57	837.84	<1.22	<1.22	<0.04	<0.03	5.37	9.35	0.64	0.3	0.65	0.5	1.48	3.4	1.27	<0.30	<0.13	<0.69
11	Green tea	China	Germany	30	Loose-leaf	Sencha, caramelized nuts (sugar, hazelnuts), sugar coated pineapple, coconuts, walnuts, flavour, almond chips	463.78	1247.94	1792.33	1008.27	<1.22	<1.22	<0.04	<0.03	<0.05	<0.08	<0.05	<0.07	<0.05	<0.08	<0.08	<0.07	<0.04	<0.30	<0.13	<0.69
12	Green tea	Japan	Japan	30	Loose-leaf	Genmaicha	553.93	524.87	943.43	502.21	<1.22	<1.22	<0.04	<0.03	2.98	5.65	<0.05	<0.07	<0.05	<0.08	<0.08	<0.07	<0.04	<0.30	<0.13	<0.69
13	Green tea	Sri Lanka	Sri Lanka	30	Loose-leaf	Ceylon Special Melfort	<1.55	<5.77	<4.23	<1.90	<1.22	<1.22	<0.04	<0.03	<0.05	<0.08	<0.05	<0.07	<0.05	<0.08	<0.08	<0.07	<0.04	<0.30	<0.13	<0.69
14	Green tea	China	Germany	30	Loose-leaf	green tea, bergamot flavour, sunflower, roses, cornflower petals	<1.55	211.35	<4.23	<1.90	<1.22	<1.22	<0.04	<0.03	<0.05	<0.08	<0.05	<0.07	<0.05	<0.08	<0.08	<0.07	<0.04	<0.30	<0.13	<0.69
15	Green tea + Peppermint	China	Germany	30	Loose-leaf	Gunpowder green tea, peppermint	<1.55	<5.77	<4.23	<1.90	<1.22	<1.22	<0.04	<0.03	<0.05	<0.08	<0.05	<0.07	<0.05	<0.08	<0.08	<0.07	<0.04	<0.30	<0.13	<0.69
16	Green tea + fruits	China	Germany	30	Loose-leaf	green tea (93%), kombucha powder (maltodextrin, sugar, water, black currant, raspberries, strawberry leafs, lemongrass, sweet-flag root, kombucha	<1.55	<5.77	<4.23	<1.90	<1.22	<1.22	<0.04	<0.03	<0.05	<0.08	<0.05	<0.07	<0.05	<0.08	<0.08	<0.07	<0.04	<0.30	<0.13	<0.69
17	Green tea	Sri Lanka	Sri Lanka	20 × 2	Tea-bags	green tea + chamomile	<1.55	<5.77	<4.23	<1.90	<1.22	<1.22	<0.04	<0.03	<0.05	<0.08	<0.05	<0.07	<0.05	<0.08	<0.08	<0.07	<0.04	<0.30	<0.13	<0.69
18	Green tea	China	Russian Federation	25 × 2	Tea-bags		112.51	155.96	440.06	<1.90	<1.22	<1.22	<0.04	<0.03	3.11	6.34	0.46	0.21	0.42	0.37	<0.08	<0.07	<0.04	<0.30	<0.13	<0.69
19	Green tea (Jasmine)	China	Latvia	100	Loose-leaf	Green tea, Jasmine flower	<1.55	<5.77	<4.23	<1.90	<1.22	<1.22	<0.04	<0.03	<0.05	<0.08	<0.05	<0.07	<0.05	<0.08	<0.08	<0.07	<0.04	<0.30	<0.13	<0.69
20	Green tea	China	Latvia	100	Loose-leaf		<1.55	<5.77	<4.23	<1.90	<1.22	<1.22	<0.04	<0.03	<0.05	<0.08	<0.05	<0.07	<0.05	<0.08	<0.08	<0.07	<0.04	<0.30	<0.13	<0.69
21	Green tea	China	Latvia	100	Loose-leaf		<1.55	<5.77	<4.23	<1.90	<1.22	<1.22	<0.04	<0.03	<0.05	<0.08	0.78	0.23	0.53	<0.08	<0.08	<0.07	<0.04	1.11	2.72	<0.69
22	Green tea	China	Germany	30	Loose-leaf	green tea, lemon peel, lemon granules, (glucose syrup, maltodextrin, natural lemon juice, apricot, starch, sodium alginate), natural lemon flavour	97.14	<5.77	<4.23	<1.90	<1.22	<1.22	<0.04	<0.03	1.03	<0.08	<0.05	<0.07	<0.05	<0.08	<0.08	1.94	0.63	<0.30	<0.13	<0.69
23	Green tea (Jasmine)	China	Russian Federation	100	Loose-leaf	Green tea, Jasmine flower	<1.55	<5.77	<4.23	<1.90	<1.22	<1.22	<0.04	<0.03	<0.05	<0.08	<0.05	<0.07	<0.05	<0.08	<0.08	<0.07	<0.04	<0.30	<0.13	<0.69
24	Green tea	Sri Lanka	Sri Lanka	100	Loose-leaf		<1.55	<5.77	<4.23	<1.90	<1.22	<1.22	<0.04	<0.03	<0.05	<0.08	<0.05	<0.07	<0.05	<0.08	<0.08	<0.07	<0.04	<0.30	<0.13	<0.69
25	Green tea	China	Poland	20 × 1.75	Tea-bags		<1.55	<5.77	<4.23	<1.90	<1.22	<1.22	<0.04	<0.03	<0.05	<0.08	<0.05	<0.07	<0.05	<0.08	<0.08	<0.07	<0.04	<0.30	<0.13	<0.69
26	Green tea (Jasmine)	China	Russia	25 × 2	Tea-bags	Green tea, Jasmine flower	<1.55	<5.77	<4.23	<1.90	<1.22	<1.22	<0.04	<0.03	<0.05	<0.08	<0.05	<0.07	<0.05	<0.08	<0.08	<0.07	<0.04	<0.30	<0.13	<0.69
27	Green tea	China	Poland	20 × 1.5	Tea-bags		<1.55	<5.77	<4.23	<1.90	<1.22	<1.22	<0.04	<0.03	<0.05	<0.08	<0.05	<0.07	<0.05	<0.08	<0.08	<0.07	<0.04	<0.30	<0.13	<0.69
28	Green tea	China	Poland	20 × 1.5	Tea-bags		<1.55	<5.77	<4.23	<1.90	<1.22	<1.22	<0.04	<0.03	<0.05	<0.08	2.99	0.91	2.55	1.22	<0.08	<0.07	<0.04	3.69	<0.13	<0.69
29	Green tea	China	Poland	25 × 1.3	Tea-bags	with artificial lemon flavouring	<1.55	<5.77	<4.23	<1.90	<1.22	<1.22	<0.04	<0.03	<0.05	<0.08	<0.05	<0.07	<0.05	<0.08	<0.08	<0.07	<0.04	<0.30	<0.13	<0.69
30	Green tea	China	Poland	20 × 1.8	Tea-bags	with artificial orange flavouring	<1.55	<5.77	<4.23	<1.90	<1.22	<1.22	<0.04	<0.03	<0.05	<0.08	<0.05	<0.07	<0.05	<0.08	<0.08	<0.07	<0.04	<0.30	<0.13	<0.69
31	Green tea	China	Poland	20 × 1.5	Tea-bags	with artificial lemon flavouring	<1.55	<5.77	<4.23	<1.90	<1.22	<1.22	<0.04	<0.03	<0.05	<0.08	<0.05	<0.07	<0.05	<0.08	<0.08	<0.07	<0.04	<0.30	<0.13	<0.69
32	Green tea	China	Poland	20 × 1.5	Tea-bags	Green tea, prickly pear flavor, quince fruit (1.5%), prickly pear fruit (0.5%)	<1.55	<5.77	<4.23	<1.90	<1.22	<1.22	<0.04	<0.03	<0.05	<0.08	<0.05	<0.07	<0.05	<0.08	<0.08	<0.07	<0.04	<0.30	<0.13	<0.69
33	Green tea	China, Indonesia	Poland	20 × 1.7	Tea-bags	Grean tea 89%,prickly pear flavor, quince fruit (1.5%), prickly pear fruit (0.5%)	<1.55	<5.77	61.65	<1.90	<1.22	<1.22	<0.04	<0.03	<0.05	<0.08	<0.05	<0.07	<0.05	<0.08	<0.08	<0.07	<0.04	<0.30	<0.13	<0.69
34	Green tea	China	Poland	80	Loose-leaf		<1.55	<5.77	<4.23	<1.90	<1.22	<1.22	<0.04	<0.03	0.93	<0.08	<0.05	<0.07	<0.05	<0.08	<0.08	<0.07	<0.04	<0.30	<0.13	<0.69
35	Green tea	China	Latvia	25 × 2	Tea-bags		<1.55	<5.77	<4.23	<1.90	<1.22	<1.22	<0.04	<0.03	<0.05	<0.08	<0.05	<0.07	<0.05	<0.08	<0.08	<0.07	<0.04	<0.30	<0.13	<0.69
36	Green tea (Jasmine)	China	Latvia	80	Loose-leaf	green ta + jasmine flowers	<1.55	<5.77	<4.23	<1.90	<1.22	<1.22	<0.04	<0.03	<0.05	<0.08	<0.05	<0.07	<0.05	<0.08	<0.08	<0.07	<0.04	<0.30	<0.13	<0.69
37	Green tea	China	Latvia	100	Loose-leaf		<1.55	<5.77	<4.23	<1.90	<1.22	<1.22	<0.04	<0.03	<0.05	<0.08	<0.05	<0.07	<0.05	<0.08	<0.08	<0.07	<0.04	<0.30	<0.13	<0.69
38	Green tea + peppermint	China	Latvia	80	Tea-bags	Green tea + peppermint	<1.55	<5.77	<4.23	<1.90	<1.22	<1.22	<0.04	<0.03	<0.05	<0.08	<0.05	<0.07	<0.05	<0.08	<0.08	<0.07	<0.04	<0.30	<0.13	<0.69
39	Green tea	China	Russian Federation	25 × 2	Tea-bags		<1.55	<5.77	<4.23	<1.90	<1.22	<1.22	<0.04	<0.03	<0.05	<0.08	<0.05	<0.07	<0.05	<0.08	<0.08	<0.07	<0.04	<0.30	<0.13	<0.69
40	Green tea	China	Russian Federation	100	Loose-leaf	green tea, flavoring "peach and strawberry", chopped strawberries, mango	<1.55	<5.77	<4.23	<1.90	<1.22	<1.22	<0.04	<0.03	<0.05	<0.08	1.11	<0.07	<0.05	<0.08	<0.08	<0.07	<0.04	<0.30	<0.13	<0.69
41	Green tea	China	Russian Federation	25 × 1.5	Tea-bags	green tea, flavoring "peach and strawberry", chopped strawberries, mango	<1.55	<5.77	<4.23	<1.90	<1.22	<1.22	<0.04	<0.03	<0.05	<0.08	<0.05	<0.07	<0.05	<0.08	<0.08	<0.07	<0.04	<0.30	<0.13	<0.69
42	Green tea	China	United Kingdom	25 × 1.5	Tea-bags		<1.55	<5.77	<4.23	<1.90	<1.22	<1.22	<0.04	<0.03	<0.05	<0.08	<0.05	<0.07	<0.05	<0.08	<0.08	<0.07	<0.04	<0.30	<0.13	<0.69
43	Green tea	China	United Kingdom	20 × 2	Tea-bags	Blend of four sorts: green tea, mint 35%, orange peel 3%, flavor 2%; green tea, jasmine flowers3%; green tea, lemon peel 5%, flavoring 2%; green tea, wild strawberry berries 15%, wild strawberry leaves 7%, flavor 3%	<1.55	<5.77	<4.23	<1.90	<1.22	<1.22	<0.04	<0.03	<0.05	<0.08	<0.05	<0.07	<0.05	<0.08	<0.08	<0.07	<0.04	<0.30	<0.13	<0.69
44	Black	Sri Lanka	Sri Lanka	30	Loose-leaf	Ceylon "Kenilworth"	<1.55	<5.77	<4.23	<1.90	<1.22	<1.22	<0.04	<0.03	<0.05	<0.08	0.84	<0.07	<0.05	<0.08	<0.08	<0.07	<0.04	<0.30	<0.13	<0.69
45	Black	China	China	30	Loose-leaf	China Black Gunpowder	<1.55	<5.77	<4.23	<1.90	<1.22	<1.22	<0.04	<0.03	<0.05	<0.08	<0.05	<0.07	<0.05	<0.08	<0.08	<0.07	<0.04	<0.30	<0.13	<0.69
46	Black	China	China	30	Loose-leaf	Golden Yunnan Mao Feng	<1.55	<5.77	<4.23	<1.90	<1.22	<1.22	<0.04	<0.03	<0.05	<0.08	<0.05	<0.07	<0.05	<0.08	<0.08	6.4	<0.04	<0.30	<0.13	<0.69
47	Black	China	China	30	Loose-leaf	China OP Keemun Superior kg	<1.55	75.06	<4.23	<1.90	<1.22	<1.22	<0.04	<0.03	<0.05	<0.08	<0.05	<0.07	<0.05	<0.08	<0.08	7.7	<0.04	<0.30	<0.13	<0.69
48	Black	China	China	30	Loose-leaf	China Tarry Lapsang	<1.55	<5.77	<4.23	<1.90	<1.22	<1.22	<0.04	<0.03	<0.05	<0.08	<0.05	<0.07	<0.05	<0.08	<0.08	<0.07	<0.04	<0.30	<0.13	<0.69
49	Black	no data	Germany	30	Loose-leaf	black tea (69%), orange pieces, breaded ALMONDS, cranberry pieces. (cranberries, sugar sunflower oil), cardamom pods, flavor, dried cranberries, strawberry and raspberry pcs.	<1.55	<5.77	<4.23	<1.90	<1.22	<1.22	<0.04	<0.03	<0.05	<0.08	0.39	<0.07	<0.05	<0.08	<0.08	<0.07	<0.04	<0.30	<0.13	<0.69
50	Black	India	Germany	30	Loose-leaf	Indian tea, Bio	<1.55	<5.77	<4.23	<1.90	<1.22	<1.22	<0.04	<0.03	<0.05	<0.08	<0.05	<0.07	<0.05	<0.08	<0.08	<0.07	<0.04	<0.30	<0.13	<0.69
51	Black		Germany	30	Loose-leaf	black tea (80%), wild roses, carcass, aroma, goji berries, raspberries (2%), guarana seeds, sea buckthorn berries, cornflower petals, natural aroma, pomegranate juice concentrate.	<1.55	<5.77	<4.23	<1.90	<1.22	<1.22	<0.04	<0.03	<0.05	<0.08	<0.05	<0.07	<0.05	<0.08	<0.08	<0.07	<0.04	<0.30	<0.13	<0.69
52	Black	India	India	30	Loose-leaf	India Assam Hatimara	<1.55	<5.77	<4.23	<1.90	<1.22	<1.22	<0.04	<0.03	<0.05	<0.08	<0.05	<0.07	<0.05	<0.08	<0.08	<0.07	<0.04	<0.30	<0.13	<0.69
53	Black	India	India	30	Loose-leaf	Masala Chai: Indian tea with spices	<1.55	<5.77	<4.23	<1.90	<1.22	<1.22	<0.04	<0.03	<0.05	<0.08	38.97	11.08	41.65	9.95	<0.08	<0.07	<0.04	<0.30	<0.13	<0.69
54	Black	SriLanka	Russian Federation	100	Loose-leaf	Indian tea (English editiion)	211.39	78.59	<4.23	<1.90	<1.22	<1.22	<0.04	<0.03	<0.05	<0.08	<0.05	<0.07	<0.05	<0.08	<0.08	1.68	<0.04	<0.30	<0.13	<0.69
55	Black	India	Russian Federation	100	Loose-leaf	Indian tea (English breakfast)	<1.55	<5.77	<4.23	<1.90	<1.22	<1.22	<0.04	<0.03	<0.05	<0.08	<0.05	<0.07	<0.05	<0.08	<0.08	<0.07	<0.04	<0.30	<0.13	<0.69
56	Black	India	Russian Federation	100	Loose-leaf	Premium Assam	<1.55	<5.77	<4.23	<1.90	<1.22	<1.22	<0.04	<0.03	<0.05	<0.08	<0.05	<0.07	<0.05	<0.08	<0.08	<0.07	<0.04	<0.30	<0.13	<0.69
57	Black	no data	United Kingdom	150	Loose-leaf	black tea + bergamot flavouring	<1.55	<5.77	<4.23	<1.90	<1.22	<1.22	<0.04	<0.03	<0.05	<0.08	<0.05	<0.07	<0.05	<0.08	<0.08	<0.07	<0.04	<0.30	<0.13	<0.69
58	Black	Kenya	Russian Federation	100	Loose-leaf	Kenya tea sort	<1.55	<5.77	<4.23	<1.90	<1.22	<1.22	<0.04	<0.03	<0.05	<0.08	13.94	12.1	<0.05	<0.08	<0.08	<0.07	<0.04	1.32	<0.13	<0.69
59	Black	no data	Russian Federation	25 × 1.5	Tea-bags	black tea, blackcurrant leaves, thyme, mint, peach flavoring	<1.55	<5.77	<4.23	<1.90	<1.22	<1.22	<0.04	<0.03	<0.05	<0.08	<0.05	<0.07	<0.05	<0.08	<0.08	<0.07	<0.04	<0.30	<0.13	<0.69
60	Black	Sri Lanka	Russian Federation	100	Loose-leaf	Ceylon black tea	<1.55	<5.77	<4.23	<1.90	<1.22	<1.22	<0.04	<0.03	<0.05	<0.08	<0.05	<0.07	<0.05	<0.08	<0.08	<0.07	<0.04	<0.30	<0.13	<0.69
61	Black	Sri Lanka	Russian Federation	100	Loose-leaf	Ceylon black tea, bergamot flavoring	<1.55	<5.77	<4.23	<1.90	<1.22	<1.22	<0.04	<0.03	<0.05	<0.08	<0.05	<0.07	<0.05	<0.08	<0.08	<0.07	<0.04	<0.30	<0.13	<0.69
62	Black	Sri Lanka	Russian Federation	100	Loose-leaf		<1.55	<5.77	<4.23	<1.90	<1.22	<1.22	<0.04	<0.03	<0.05	<0.08	<0.05	<0.07	<0.05	<0.08	<0.08	<0.07	<0.04	<0.30	<0.13	<0.69
63	Black	Sri Lanka	Russian Federation	100	Loose-leaf		128.81	25.82	<4.23	<1.90	<1.22	<1.22	<0.04	<0.03	<0.05	<0.08	<0.05	<0.07	<0.05	<0.08	<0.08	<0.07	<0.04	<0.30	<0.13	<0.69
64	Black	Sri Lanka	Latvia	50 × 2	Tea-bags		<1.55	<5.77	<4.23	<1.90	<1.22	<1.22	<0.04	<0.03	<0.05	<0.08	<0.05	<0.07	<0.05	<0.08	<0.08	<0.07	<0.04	<0.30	<0.13	<0.69
65	Black	Sri Lanka	Russian Federation	20 × 2	Tea-bags		<1.55	<5.77	<4.23	<1.90	<1.22	<1.22	<0.04	<0.03	<0.05	<0.08	<0.05	<0.07	<0.05	<0.08	<0.08	<0.07	<0.04	<0.30	<0.13	<0.69
66	Black	Sri Lanka	Russian Federation	25 × 2	Tea-bags	Ceylon black tea, lemon and bergamot flavourings, lemon peel	<1.55	<5.77	<4.23	<1.90	<1.22	<1.22	<0.04	<0.03	<0.05	<0.08	<0.05	<0.07	<0.05	<0.08	<0.08	<0.07	<0.04	<0.30	<0.13	<0.69
67	Black	Sri Lanka	Latvia	100	Loose-leaf	Ceylon black tea, cream - liqueur flavoring.	99.81	189.23	<4.23	<1.90	<1.22	<1.22	<0.04	<0.03	<0.05	<0.08	<0.05	<0.07	<0.05	<0.08	<0.08	<0.07	<0.04	<0.30	<0.13	<0.69
68	Black	no data	United Kingdom	25 × 2	Tea-bags	blend of black tea varieties (English breakfast)	<1.55	<5.77	<4.23	<1.90	<1.22	<1.22	<0.04	<0.03	<0.05	<0.08	<0.05	<0.07	<0.05	<0.08	<0.08	<0.07	<0.04	<0.30	<0.13	<0.69
69	Black	no data	United Kingdom	25 × 2	Tea-bags	black tea, bergamot flavouring	<1.55	<5.77	<4.23	<1.90	<1.22	<1.22	<0.04	<0.03	<0.05	<0.08	<0.05	<0.07	<0.05	<0.08	<0.08	<0.07	<0.04	<0.30	<0.13	<0.69
70	Black	Kenya	Russian Federation	25 × 2	Tea-bags		26.54	89.4	<4.23	<1.90	<1.22	<1.22	<0.04	<0.03	<0.05	<0.08	<0.05	<0.07	<0.05	<0.08	<0.08	<0.07	<0.04	<0.30	<0.13	<0.69
71	Black	Sri Lanka	Sri Lanka	100	Loose-leaf		108.85	59.48	<4.23	<1.90	<1.22	8.12	<0.04	<0.03	<0.05	<0.08	<0.05	<0.07	<0.05	<0.08	<0.08	<0.07	<0.04	<0.30	<0.13	<0.69
72	Black	Sri Lanka	Latvia	100	Loose-leaf		<1.55	<5.77	<4.23	<1.90	<1.22	<1.22	<0.04	<0.03	<0.05	<0.08	<0.05	<0.07	<0.05	<0.08	<0.08	<0.07	<0.04	<0.30	<0.13	<0.69
73	Black	Sri Lanka	Sri Lanka	20 × 1.5	Tea-bags	Ceylon black tea + lemon/lime flavourings	<1.55	<5.77	<4.23	<1.90	<1.22	<1.22	<0.04	<0.03	<0.05	<0.08	<0.05	<0.07	<0.05	<0.08	<0.08	<0.07	<0.04	<0.30	<0.13	<0.69
74	Black	no data	Russian Federation	100	Loose-leaf	black tea, wild rose fruit, dried apple, lemon sorghum, flavoring "tropical fruits", cornflower petals	<1.55	128.34	111.13	<1.90	<1.22	<1.22	<0.04	<0.03	<0.05	<0.08	<0.05	<0.07	<0.05	<0.08	<0.08	7.4	<0.04	<0.30	<0.13	<0.69
75	Black	no data	Poland	20 × 1.7	Tea-bags	black tea, lemon flavouring, lemon peel	<1.55	<5.77	<4.23	<1.90	<1.22	<1.22	<0.04	<0.03	<0.05	<0.08	<0.05	<0.07	<0.05	<0.08	<0.08	<0.07	<0.04	<0.30	<0.13	<0.69
76	Black	no data	Poland	20 × 1.8	Tea-bags	black tea, flavoring, pineapple (2.3%), grapefruit peel (2.3%), sugar	130.21	<5.77	<4.23	<1.90	<1.22	<1.22	<0.04	<0.03	<0.05	<0.08	<0.05	<0.07	<0.05	<0.08	<0.08	<0.07	<0.04	<0.30	<0.13	<0.69
77	Black	no data	Poland	25 × 1.5	Tea-bags	black tea, bergamot flavouring	<1.55	109.08	428.34	<1.90	<1.22	<1.22	<0.04	<0.03	<0.05	<0.08	<0.05	<0.07	<0.05	<0.08	<0.08	<0.07	<0.04	<0.30	<0.13	<0.69
78	Black	Sri Lanka	Russian Federation	25 × 1.8	Tea-bags		<1.55	<5.77	<4.23	<1.90	<1.22	<1.22	<0.04	<0.03	<0.05	<0.08	<0.05	<0.07	<0.05	<0.08	<0.08	<0.07	<0.04	<0.30	<0.13	<0.69
79	Black	Sri Lanka	Russian Federation	25 × 1.8	Tea-bags		<1.55	<5.77	<4.23	<1.90	<1.22	<1.22	<0.04	<0.03	<0.05	<0.08	<0.05	<0.07	<0.05	<0.08	<0.08	<0.07	<0.04	<0.30	<0.13	<0.69
80	Black	Sri Lanka, China	Latvia	20 × 2	Tea-bags	Blend of Ceylon black tea and China black tea	<1.55	<5.77	<4.23	<1.90	<1.22	<1.22	<0.04	<0.03	<0.05	<0.08	<0.05	<0.07	<0.05	<0.08	<0.08	<0.07	<0.04	<0.30	<0.13	<0.69
81	Black	no data	Russian Federation	25 × 1.5	Tea-bags	black tea, wild rose fruit, dried apple, lemon sorghum, flavoring "tropical fruits", cornflower petals	<1.55	183.96	106.02	<1.90	<1.22	<1.22	<0.04	<0.03	<0.05	<0.08	<0.05	<0.07	<0.05	<0.08	<0.08	<0.07	<0.04	<0.30	<0.13	<0.69
82	Black	no data	United Kingdom	20 × 2	Tea-bags	Black tea blends with dried fruits and flavourings	<1.55	<5.77	<4.23	<1.90	<1.22	<1.22	<0.04	<0.03	<0.05	<0.08	<0.05	<0.07	<0.05	<0.08	<0.08	<0.07	<0.04	<0.30	<0.13	<0.69
83	Black	India	Poland	100 × 1.3	Tea-bags	Indian black tea blend	<1.55	<5.77	<4.23	<1.90	<1.22	<1.22	<0.04	<0.03	<0.05	<0.08	<0.05	<0.07	<0.05	<0.08	<0.08	<0.07	<0.04	<0.30	<0.13	<0.69
84	Black	Sri Lanka	Latvia	100	Loose-leaf	Ceylon black tea	<1.55	<5.77	<4.23	<1.90	<1.22	<1.22	<0.04	<0.03	<0.05	<0.08	<0.05	<0.07	<0.05	<0.08	<0.08	<0.07	<0.04	<0.30	<0.13	<0.69
85	Black	Sri Lanka	Latvia	100	Loose-leaf	Big leaf tea	<1.55	<5.77	<4.23	<1.90	<1.22	<1.22	<0.04	<0.03	<0.05	<0.08	<0.05	<0.07	<0.05	<0.08	<0.08	<0.07	<0.04	<0.30	<0.13	<0.69
86	Black	Sri Lanka	Sri Lanka	100	Loose-leaf		<1.55	<5.77	<4.23	<1.90	<1.22	<1.22	<0.04	<0.03	<0.05	<0.08	<0.05	<0.07	<0.05	<0.08	<0.08	<0.07	<0.04	<0.30	<0.13	<0.69
87	Black	India	Latvia	80	Loose-leaf	Indian black tea (97%) and bergamot flavouring (3%)	<1.55	<5.77	<4.23	<1.90	<1.22	<1.22	<0.04	<0.03	<0.05	<0.08	<0.05	<0.07	<0.05	<0.08	<0.08	<0.07	<0.04	<0.30	<0.13	<0.69
88	Black	India	Latvia	100	Loose-leaf		<1.55	<5.77	<4.23	<1.90	<1.22	<1.22	<0.04	<0.03	<0.05	<0.08	<0.05	<0.07	<0.05	<0.08	<0.08	<0.07	<0.04	<0.30	<0.13	<0.69
89	Black	India	Latvia	100	Loose-leaf		<1.55	<5.77	<4.23	<1.90	<1.22	<1.22	<0.04	<0.03	<0.05	<0.08	<0.05	<0.07	<0.05	<0.08	<0.08	<0.07	<0.04	<0.30	<0.13	<0.69
90	Black	India	Latvia	100	Loose-leaf	Granulated	<1.55	<5.77	<4.23	<1.90	<1.22	<1.22	<0.04	<0.03	<0.05	<0.08	3.45	0.28	<0.05	<0.08	<0.08	<0.07	<0.04	0.8	<0.13	<0.69
91	Black	India	Latvia	20 × 1.5	Tea-bags	Indian black tea and strawberry flavouring	<1.55	<5.77	<4.23	<1.90	<1.22	<1.22	<0.04	<0.03	<0.05	<0.08	<0.05	<0.07	<0.05	<0.08	<0.08	<0.07	<0.04	<0.30	<0.13	<0.69
92	Black	India	Latvia	20 × 1.5	Tea-bags		151.41	<5.77	<4.23	<1.90	5.58	<1.22	<0.04	<0.03	<0.05	<0.08	<0.05	<0.07	<0.05	<0.08	<0.08	<0.07	<0.04	<0.30	<0.13	<0.69
93	Black	India	Latvia	20 × 1.5	Tea-bags	Indian black tea and lemon flavouring	<1.55	<5.77	<4.23	<1.90	<1.22	<1.22	<0.04	<0.03	<0.05	<0.08	<0.05	<0.07	<0.05	<0.08	<0.08	<0.07	<0.04	<0.30	<0.13	<0.69
94	Black	India	Latvia	20 × 1.5	Tea-bags	Indian black tea and fruit flavouring	<1.55	<5.77	<4.23	<1.90	<1.22	<1.22	<0.04	<0.03	<0.05	<0.08	0.39	<0.07	<0.05	<0.08	<0.08	<0.07	<0.04	<0.30	<0.13	<0.69
95	Black	India	Latvia	20 × 1.5	Tea-bags	Indian black tea and tropical fruit flavouring	<1.55	<5.77	<4.23	<1.90	<1.22	<1.22	<0.04	<0.03	<0.05	<0.08	<0.05	<0.07	<0.05	<0.08	<0.08	<0.07	<0.04	<0.30	<0.13	<0.69
96	Black	no data	Poland	20 × 1.5	Tea-bags		<1.55	<5.77	<4.23	<1.90	<1.22	<1.22	<0.04	<0.03	<0.05	<0.08	<0.05	<0.07	<0.05	<0.08	<0.08	<0.07	<0.04	<0.30	<0.13	<0.69
97	Black	no data	Poland	20 × 1.5	Tea-bags	black tea, flavoring fruit	<1.55	<5.77	<4.23	<1.90	<1.22	<1.22	<0.04	<0.03	<0.05	<0.08	<0.05	<0.07	<0.05	<0.08	<0.08	<0.07	<0.04	<0.30	<0.13	<0.69
98	Black	no data	Poland	20 × 1.5	Tea-bags	black tea (98.6%), flavoring, raspberries (0.1%)	<1.55	<5.77	<4.23	<1.90	<1.22	<1.22	<0.04	<0.03	<0.05	<0.08	<0.05	<0.07	<0.05	<0.08	<0.08	<0.07	<0.04	<0.30	<0.13	<0.69
99	Black	SriLanka	Latvia	20 × 1.5	Tea-bags		<1.55	<5.77	<4.23	<1.90	<1.22	<1.22	<0.04	<0.03	<0.05	<0.08	<0.05	<0.07	<0.05	<0.08	<0.08	<0.07	<0.04	<0.30	<0.13	<0.69
100	Black	SriLanka	Russian Federation	25 × 2	Tea-bags	GoldenCeylon	<1.55	<5.77	<4.23	<1.90	<1.22	<1.22	<0.04	<0.03	<0.05	<0.08	<0.05	<0.07	<0.05	<0.08	<0.08	<0.07	<0.04	<0.30	<0.13	<0.69
101	Black	no data	Poland	20 × 1.7	Tea-bags	Black tea blend, lemon flavor, lemon peel 2%	<1.55	<5.77	<4.23	<1.90	<1.22	<1.22	<0.04	<0.03	<0.05	<0.08	<0.05	<0.07	<0.05	<0.08	<0.08	<0.07	<0.04	<0.30	<0.13	<0.69
102	Black	no data	Russian Federation	25 × 2	Loose-leaf	Black tea with bergamot flavour	<1.55	<5.77	<4.23	<1.90	<1.22	<1.22	<0.04	<0.03	<0.05	<0.08	<0.05	<0.07	<0.05	<0.08	<0.08	<0.07	<0.04	<0.30	<0.13	<0.69
103	Black	India /Sri Lanka	Latvia	20 × 2	Tea-bags	Blend of Indian and Ceylon black teas	<1.55	<5.77	<4.23	<1.90	<1.22	<1.22	<0.04	<0.03	<0.05	<0.08	<0.05	<0.07	<0.05	<0.08	<0.08	<0.07	<0.04	<0.30	<0.13	<0.69
104	Black	Sri Lanka	Latvia	25 × 2	Tea-bags	Black (Sri Lanka) and Green (Sri Lanka) tea blend, fruit additives orange rose sunflower petals strawberry flavor natural	<1.55	<5.77	<4.23	<1.90	<1.22	<1.22	<0.04	<0.03	<0.05	<0.08	<0.05	<0.07	<0.05	<0.08	<0.08	<0.07	<0.04	<0.30	<0.13	<0.69
105	Black	India	India	30	Loose-leaf	India Assam Mokalbari	<1.55	<5.77	<4.23	<1.90	<1.22	<1.22	<0.04	<0.03	<0.05	<0.08	<0.05	<0.07	<0.05	<0.08	<0.08	<0.07	<0.04	<0.30	<0.13	<0.69
106	Black	India	India	30	Loose-leaf	India Darjeeling Margaret's Hope	<1.55	<5.77	<4.23	<1.90	<1.22	<1.22	<0.04	<0.03	<0.05	<0.08	<0.05	<0.07	<0.05	<0.08	<0.08	<0.07	<0.04	<0.30	<0.13	<0.69
107	Pu-erh	China	China	30	Loose-leaf	Premium Shu Puerh	154	190	149	279	<1.22	<1.22	16.1	8	31.4	22.6	<0.05	<0.07	<0.05	<0.08	<0.08	1.41	30.2	<0.30	42	10
108	Pu-erh	China	China	30	Loose-leaf	Premium Shu Puerh	196	243	152	122	<1.22	<1.22	13.4	9.98	23.3	17.4	1.72	0.32	<0.05	<0.08	28.6	1.28	24.6	2.09	25.6	34.5
109	Pu-erh	China	China	30	Loose-leaf	Premium Shu Puerh	332	118	231	349	<1.22	<1.22	<0.04	<0.03	<0.05	<0.08	<0.05	<0.07	<0.05	<0.08	<0.08	0.85	<0.04	<0.30	<0.13	<0.69
110	Pu-erh	China	China	30	Loose-leaf	Yunnan Yiwu Spring Shen Puerh	8946	2854	2675	1898	<1.22	<1.22	115	91.8	143	125	9.17	2.76	7.9	<0.08	93.4	4.05	26.9	9.11	28.3	<0.69
111	Pu-erh	China	China	30	Loose-leaf	Gu Simao Puerh, Shen	6255	1994	2309	1330	<1.22	<1.22	10	3.77	9.41	9.03	<0.05	<0.07	<0.05	<0.08	1.12	1.15	<0.04	3.08	<0.13	6.53
112	Pu-erh	China	China	30	Loose-leaf	Yuan Ruichang YiwuZhengShan century old trees Puerh	440	390	238	351	<1.22	<1.22	<0.04	<0.03	<0.05	<0.08	1.5	0.48	1.54	<0.08	52	<0.07	16.4	1.74	18.7	56.1
113	Pu-erh	China	China	30	Loose-leaf	Red Tangping Shu Puerh	145	163	220	198	<1.22	<1.22	11.8	5.84	17.2	18.3	<0.05	<0.07	<0.05	<0.08	8.39	<0.07	2.13	<0.30	3.93	<0.69
114	Pu-erh	China	China	30	Loose-leaf	Menghai 7562- Shu Puerh	154	270	330	413	<1.22	<1.22	<0.04	<0.03	1.28	0.62	1.26	0.54	1.01	<0.08	<0.08	<0.07	7.25	1.44	9.5	<0.69
115	Pu-erh	China	China	30	Loose-leaf	XiYun Yunnan Shu Puerh	4018	2240	3495	2169	<1.22	<1.22	1.48	<0.03	2.32	1.33	<0.05	<0.07	<0.05	<0.08	<0.08	<0.07	3.54	<0.30	3.27	5.49
116	Pu-erh	China	China	30	Loose-leaf	Xing Wen Shu Puerh	1038	760	2001	1550	<1.22	<1.22	1.44	<0.03	3.73	2.19	1.14	0.33	0.99	<0.08	6.08	<0.07	5.03	1.64	4.82	<0.69
117	Pu-erh	China	China	30	Loose-leaf	mini Shu Puerh Beeng Cha	3474	2199	3228	2130	<1.22	<1.22	<0.04	<0.03	<0.05	<0.08	<0.05	<0.07	<0.05	<0.08	3.22	<0.07	<0.04	<0.30	<0.13	4.72
118	Pu-erh	China	China	30	Loose-leaf	JingMai Mountain Shu Puerh	1364	783	1762	1200	<1.22	<1.22	0.69	<0.03	1.52	0.5	<0.05	<0.07	<0.05	<0.08	1.08	<0.07	<0.04	0.14	<0.13	<0.69
119	Pu-erh	China	China	30	Loose-leaf	Beeng Cha Shu Puerh	695	624	760	508	<1.22	<1.22	2.92	<0.03	7.11	4.31	<0.05	<0.07	<0.05	<0.08	<0.08	<0.07	14.7	<0.30	<0.13	<0.69
120	Pu-erh	China	China	30	Loose-leaf	Nan Nuo Mountain Shu Puerh	178	113	145	145	<1.22	<1.22	<0.04	<0.03	<0.05	<0.08	2	0.62	1.49	<0.08	<0.08	<0.07	<0.04	1.85	17.1	<0.69
121	Pu-erh	China	China	30	Loose-leaf	YiWu Mountain Yunnan Shu Puerh	389	329	413	445	<1.22	<1.22	2.6	<0.03	4.07	3.43	<0.05	<0.07	<0.05	<0.08	<0.08	<0.07	<0.04	<0.30	<0.13	<0.69
122	Pu-erh	China	China	30	Loose-leaf	BanZhang Mountain Shu Puerh	5808	2762	3747	2146	<1.22	<1.22	<0.04	<0.03	<0.05	<0.08	<0.05	<0.07	<0.05	<0.08	<0.08	<0.07	<0.04	<0.30	<0.13	49.5
123	Pu-erh	China	China	30	Loose-leaf	Man Nong Mountain Shu Puerh	943	634	1747	706	<1.22	<1.22	<0.04	<0.03	<0.05	<0.08	2.73	0.55	1.17	<0.08	<0.08	<0.07	<0.04	2.03	<0.13	<0.69
124	Pu-erh	China	China	30	Loose-leaf	Bu Lang Mountain Shu Puerh	381	145	587	537	<1.22	<1.22	<0.04	<0.03	<0.05	<0.08	1.36	0.79	1.63	<0.08	1.06	<0.07	0.76	<0.30	<0.13	<0.69
125	Pu-erh	China	China	30	Loose-leaf	Yinhao Shu Puerh	3208	2653	3077	2252	<1.22	<1.22	<0.04	<0.03	<0.05	<0.08	<0.05	<0.07	<0.05	<0.08	<0.08	<0.07	1.68	<0.30	1.44	<0.69
126	Pu-erh	China	China	30	Loose-leaf	Yinhao Shu Puerh	8145	3601	4197	1417	<1.22	<1.22	<0.04	<0.03	<0.05	<0.08	<0.05	0.27	<0.05	<0.08	<0.08	<0.07	2.2	1.29	<0.13	<0.69
127	Oolong	China	China	30	Loose-leaf	zaļ	<1.55	<5.77	<4.23	<1.90	<1.22	<1.22	<0.04	<0.03	<0.05	<0.08	<0.05	<0.07	<0.05	<0.08	<0.08	<0.07	<0.04	<0.30	<0.13	<0.69
128	Oolong	China	China	30	Loose-leaf	Oolong Ginseng	<1.55	<5.77	<4.23	<1.90	<1.22	<1.22	<0.04	<0.03	<0.05	<0.08	<0.05	<0.07	<0.05	<0.08	<0.08	<0.07	<0.04	<0.30	<0.13	<0.69
129	Oolong	China	China	30	Loose-leaf	Ti Kuan Yin oolong	<1.55	<5.77	<4.23	<1.90	<1.22	<1.22	<0.04	<0.03	<0.05	<0.08	<0.05	<0.07	<0.05	<0.08	<0.08	<0.07	<0.04	<0.30	<0.13	<0.69
130	Oolong	Taiwan	Taiwan	30	Loose-leaf	Ooong Gin Shuen	<1.55	<5.77	<4.23	<1.90	<1.22	<1.22	<0.04	<0.03	<0.05	<0.08	<0.05	<0.07	<0.05	<0.08	<0.08	<0.07	<0.04	<0.30	<0.13	<0.69
131	Oolong	Taiwan	Taiwan	30	Loose-leaf	Dong Ding Green oolong	<1.55	<5.77	<4.23	<1.90	<1.22	<1.22	<0.04	<0.03	<0.05	<0.08	<0.05	<0.07	<0.05	<0.08	<0.08	<0.07	<0.04	<0.30	<0.13	<0.69
132	Oolong	China	China	30	Loose-leaf	Ooong Fiery flower	<1.55	<5.77	<4.23	<1.90	<1.22	<1.22	<0.04	<0.03	<0.05	<0.08	<0.05	<0.07	<0.05	<0.08	<0.08	<0.07	<0.04	<0.30	<0.13	<0.69
133	Oolong	China	China	30	Loose-leaf	Organic Da Hong Pao	<1.55	<5.77	<4.23	<1.90	<1.22	<1.22	<0.04	<0.03	<0.05	<0.08	<0.05	<0.07	<0.05	<0.08	<0.08	<0.07	<0.04	<0.30	<0.13	<0.69
134	Oolong	China	China	30	Loose-leaf	China Da Hong Pao Oolong	<1.55	<5.77	<4.23	<1.90	<1.22	<1.22	<0.04	<0.03	<0.05	<0.08	<0.05	<0.07	<0.05	<0.08	<0.08	<0.07	<0.04	<0.30	<0.13	<0.69
135	Oolong	China	China	30	Loose-leaf	China Milk Oolong	<1.55	<5.77	<4.23	<1.90	<1.22	<1.22	<0.04	<0.03	<0.05	<0.08	<0.05	<0.07	<0.05	<0.08	<0.08	<0.07	<0.04	<0.30	<0.13	<0.69
136	Oolong	China	China	30	Loose-leaf	China Ti Kuan Yin Oolong	<1.55	<5.77	<4.23	<1.90	<1.22	<1.22	<0.04	<0.03	<0.05	<0.08	<0.05	<0.07	<0.05	<0.08	<0.08	<0.07	<0.04	<0.30	<0.13	<0.69
137	Oolong	China	China	30	Loose-leaf	Oolong Aprikožu	<1.55	<5.77	<4.23	<1.90	<1.22	<1.22	<0.04	<0.03	<0.05	<0.08	<0.05	<0.07	<0.05	<0.08	<0.08	<0.07	<0.04	<0.30	<0.13	<0.69
138	Oolong	China	China	30	Loose-leaf	Oolong Sargeņģelis	<1.55	<5.77	<4.23	<1.90	<1.22	<1.22	<0.04	<0.03	<0.05	<0.08	<0.05	<0.07	<0.05	<0.08	<0.08	<0.07	<0.04	<0.30	<0.13	<0.69
139	Oolong	China	China	30	Loose-leaf	Oolong Žeņšeņs	<1.55	<5.77	<4.23	<1.90	<1.22	<1.22	<0.04	<0.03	<0.05	<0.08	<0.05	<0.07	<0.05	<0.08	<0.08	<0.07	<0.04	<0.30	<0.13	<0.69
140	Oolong	China	China	30	Tea-bags	Milky Oolong	<1.55	<5.77	<4.23	<1.90	<1.22	<1.22	<0.04	<0.03	<0.05	<0.08	<0.05	<0.07	<0.05	<0.08	<0.08	<0.07	<0.04	<0.30	<0.13	<0.69
141	Chamomile blend	no data	Poland	20 × 1.0	Tea-bags	Chamomile (81%), lemongrass (12%), ginger	115.88	<5.77	<4.23	<1.90	<1.22	<1.22	<0.04	<0.03	<0.05	<0.08	<0.05	<0.07	<0.05	<0.08	<0.08	<0.07	<0.04	<0.30	<0.13	<0.69
142	Chamomile mono tea	Latvia	Latvia	20 × 1.0	Tea-bags	mono tea	58.48	524.36	134.8	<1.90	<1.22	<1.22	<0.04	<0.03	<0.05	<0.08	<0.05	<0.07	<0.05	<0.08	<0.08	<0.07	<0.04	<0.30	<0.13	<0.69
143	Chamomile monotea	no data	Poland	20 × 1.5	Tea-bags	mono tea	<1.55	<5.77	<4.23	<1.90	<1.22	<1.22	<0.04	<0.03	0.98	<0.08	<0.05	<0.07	<0.05	<0.08	<0.08	<0.07	<0.04	<0.30	<0.13	<0.69
144	Chamomiile	no data	United Kingdom	20 × 1.5	Tea-bags	mono tea	<1.55	<5.77	<4.23	<1.90	<1.22	<1.22	<0.04	<0.03	<0.05	<0.08	<0.05	<0.07	<0.05	<0.08	<0.08	<0.07	<0.04	<0.30	<0.13	<0.69
145	Chamiomile blend	Ukraine	Ukraine	20 × 1.5	Tea-bags	Chamiomile (90%) / linden (10%)	44.85	461.12	145.71	<1.90	<1.22	<1.22	<0.04	<0.03	<0.05	<0.08	<0.05	<0.07	<0.05	<0.08	<0.08	<0.07	<0.04	<0.30	<0.13	<0.69
146	Chamomile	European Union	Latvia	20 × 1.0	Tea-bags	mono tea	43.98	201.43	30.57	<1.90	37.47	4.91	<0.04	<0.03	1.06	1.87	<0.05	<0.07	<0.05	<0.08	<0.08	<0.07	<0.04	<0.30	<0.13	<0.69
147	Chamomile blend	no data	Lithuania	20 × 1.5	Tea-bags	chamomile flowers (27%), red bush tea (25%), mint leaves (20%), fennel (10%), lemongrass leaves (10%), cinnamon bark (5%), licorice root (3%)	78.14	<5.77	<4.23	<1.90	<1.22	<1.22	<0.04	<0.03	<0.05	<0.08	0.98	<0.07	0.39	<0.08	<0.08	1.78	<0.04	3.92	<0.13	<0.69
148	Chamomile blend	no data	Lithuania	20 × 1.5	Tea-bags	Chamomile(34%), peppermint (33%), fenel (33%).	<1.55	<5.77	<4.23	<1.90	<1.22	<1.22	<0.04	<0.03	<0.05	<0.08	<0.05	<0.07	<0.05	<0.08	<0.08	<0.07	<0.04	<0.30	<0.13	<0.69
149	Chamomile + dog rose, melissa, lychee flavor	no data	Russian Federation	25 × 1.5	Tea-bags	chamomile flowers, wild roses, lemon balm, lychee aroma identical to natural.	54.01	27.06	<4.23	<1.90	<1.22	<1.22	<0.04	<0.03	1.14	1.92	<0.05	<0.07	<0.05	<0.08	<0.08	2.94	<0.04	<0.30	<0.13	<0.69
150	Pepermint blend	no data	Poland	20 × 1.3	Tea-bags	Pepermint (80%), eucalyptus (20%)	<1.55	<5.77	<4.23	<1.90	<1.22	<1.22	<0.04	<0.03	<0.05	<0.08	<0.05	<0.07	<0.05	<0.08	<0.08	<0.07	<0.04	<0.30	<0.13	<0.69
151	Pepermint	Latvia	Latvia	20 × 1.0	Tea-bags	mono tea	521.68	1140.09	2227.19	<1.90	<1.22	<1.22	<0.04	<0.03	5	11.34	<0.05	<0.07	<0.05	<0.08	<0.08	<0.07	<0.04	<0.30	<0.13	<0.69
152	Pepermint	Latvia	Latvia	50	Loose-leaf	mono tea	<1.55	<5.77	<4.23	<1.90	<1.22	<1.22	<0.04	<0.03	<0.05	<0.08	<0.05	<0.07	<0.05	<0.08	<0.08	<0.07	<0.04	<0.30	<0.13	<0.69
153	Pepermint	no data	United Kingdom		Tea-bags	mono tea	<1.55	<5.77	<4.23	<1.90	<1.22	<1.22	<0.04	<0.03	<0.05	<0.08	<0.05	<0.07	<0.05	<0.08	<0.08	<0.07	<0.04	<0.30	<0.13	<0.69
154	Pepermint	no data	Lietuva	20 × 1.5	Tea-bags	mono tea	953.12	1683.27	2254.6	740.05	<1.22	<1.22	<0.04	55.26	83.87	200.77	5.62	1.71	6.02	2.36	12.5	4.23	3.46	7.07	5.78	<0.69
155	Pepermint			20 × 1.5	Tea-bags	mono tea	52.56	96.47	299.52	<1.90	<1.22	<1.22	<0.04	<0.03	28.25	110.8	<0.05	<0.07	<0.05	<0.08	<0.08	<0.07	<0.04	<0.30	4.81	<0.69
156	Pepermint	Latvia	Latvia	20 × 1.5	Tea-bags	mono tea	<1.55	<5.77	<4.23	<1.90	<1.22	<1.22	<0.04	<0.03	<0.05	<0.08	<0.05	<0.07	<0.05	<0.08	<0.08	3.7	4.57	<0.30	<0.13	<0.69
157	Hibiscus blend	no data	Russian Federation	25 × 2.0	Tea-bags	Hibiscus, wild rose fruit, dried apples, orange peel, verbena, flavoring "strawberry", "orange", chopped strawberries.	<1.55	<5.77	<4.23	<1.90	<1.22	<1.22	<0.04	<0.03	<0.05	<0.08	<0.05	<0.07	<0.05	<0.08	<0.08	<0.07	<0.04	<0.30	<0.13	<0.69
158	Hibiscus blend	no data	Poland	20 × 2.0	Tea-bags	Apples, hibiscus flowers, raspberries 10%, FLAVORINGS, LIQUORICE ROOT 5%, strawberries 1%, soluble raspberry juice 0.2% (maltodextrin, raspberry juice concentrate).	<1.55	199.85	<4.23	<1.90	<1.22	<1.22	<0.04	<0.03	<0.05	<0.08	<0.05	<0.07	<0.05	<0.08	<0.08	<0.07	<0.04	<0.30	<0.13	<0.69
159	Hibiscus monotea	no data	Latvia		Tea-bags	mono tea	<1.55	<5.77	<4.23	<1.90	<1.22	<1.22	<0.04	<0.03	<0.05	<0.08	0.4	<0.07	<0.05	<0.08	<0.08	<0.07	<0.04	<0.30	<0.13	<0.69
160	Dog rose blend	no data	Latvia		Tea-bags	Dog rose(70%), hibiscus (30%).	<1.55	<5.77	<4.23	<1.90	<1.22	<1.22	<0.04	<0.03	1.72	4.97	0.22	<0.07	<0.05	<0.08	<0.08	<0.07	<0.04	<0.30	<0.13	<0.69
161	Hibiscus	no data	Latvia	20 × 1.75	Tea-bags	mono tea	<1.55	<5.77	<4.23	<1.90	<1.22	<1.22	<0.04	<0.03	<0.05	<0.08	<0.05	<0.07	<0.05	<0.08	<0.08	<0.07	<0.04	<0.30	<0.13	<0.69
162	Hibiscus blend	no data	Latvia	20 × 1.7	Tea-bags	hibiscus, dog rose, apple pieces, raspberry pieces 20%, flavoring - 3%.	<1.55	<5.77	<4.23	<1.90	<1.22	<1.22	<0.04	<0.03	<0.05	<0.08	<0.05	<0.07	<0.05	<0.08	<0.08	<0.07	<0.04	<0.30	<0.13	<0.69
163	dog rose blend			20 × 1.3	Tea-bags	Dog rose (27.5%), black fruit chokeberries (25%), apples (20%), blackcurrants (11%), hibiscus flowers (10%), acidity regulator citric acid (5.5%), chicory root (1% )	<1.55	<5.77	<4.23	<1.90	<1.22	<1.22	<0.04	<0.03	1.05	<0.08	<0.05	<0.07	<0.05	<0.08	<0.08	<0.07	<0.04	<0.30	<0.13	<0.69
164	Linden	Latvia	Latvia	20 × 1.5	Tea-bags	monotea	<1.55	<5.77	<4.23	<1.90	<1.22	<1.22	<0.04	<0.03	<0.05	<0.08	<0.05	<0.07	<0.05	<0.08	<0.08	<0.07	<0.04	<0.30	<0.13	<0.69
165	Linden blend	no data	Poland	20 × 1.3	Tea-bags	linden flowers (78%), lemongrass, ginger (9%), cloves	<1.55	<5.77	<4.23	<1.90	<1.22	<1.22	<0.04	<0.03	<0.05	<0.08	<0.05	<0.07	<0.05	<0.08	<0.08	<0.07	<0.04	<0.30	<0.13	<0.69
166	Linden	Latvia	Latvia	40	Loose-leaf	Linden (60%)/ chamomile (40%)	<1.55	<5.77	<4.23	<1.90	<1.22	<1.22	<0.04	<0.03	<0.05	<0.08	<0.05	<0.07	<0.05	<0.08	<0.08	<0.07	<0.04	<0.30	<0.13	<0.69
